# Supplementary material for: Linkage mapping and association analysis to identify a reliable QTL for stigma exsertion rate in rice
Source: Front Plant Sci. 2022 Aug 23;13:982240. doi: 10.3389/fpls.2022.982240 (PMC9445662; doi:10.3389/fpls.2022.982240)
Supplement: Supplementary file 1 [file Data_Sheet_1.xlsx]

## Sheet: Table S1
Table S1 The primer sequence of qRT-PCR
Candidate gene	Forward sequence (5'-3')	Reverse sequence (5'-3')
LOC_Os08g05470	GTTCAAGGCAAAACGAGGTA	GAGCAACGAAGCAAGTAAAT
LOC_Os08g05530	TGAGTACATGAATTTGGTCC	GAGTTATGTTATCGCCTTTC
LOC_Os08g05570	CTCGTCTACCTGGCTTTCA	ACCTCTATGCCGTTCTCCT
LOC_Os08g05640	GGTAATCAGCCTTTCGTCT	ATCCATAAGTGAGCCTTCC
LOC_Os08g05650	ATGTGCAAGACAAGGAATC	TCAACAGTAGAAGCAAGAGC
LOC_Os08g05670	AGCTTGGAAGACCAAAGAG	AGATGAAACACGCAGACAC
LOC_Os08g05690	TAAGGTGGTTCCGTTTGTG	CATGCGTGCTAATTGTCTT
LOC_Os08g05710	CCATTCTTTGGGCTGCTTC	GCCTCCCGATTGCCTATGT
LOC_Os08g05790	CGTCGTTAGCTGTAGCACT	AACCTCACCACCATCAATT
LOC_Os08g05840	AGAAGAATGGGCTGACTGG	GGAACTGTTCGGCTGACCT
LOC_Os08g06010	CTTCTGTCGGCAACATATC	AGACAAACACCAACAACCC
LOC_Os08g06090	AGGCGTGCATCGACAAGTG	TCAGAAGGAGGGGAGGTGGT
LOC_Os08g06130	CCTGGGATGGGAAGTAATG	TTCACAGCATCTTCGTTGG
LOC_Os08g06210	TCAACGGAATGGTCGGATTG	TGGAAGGCGAGGCACAGAA
LOC_Os08g06415	CACCGCACCTATCCC	CACAAGAACATCACAAGCA
LOC_Os08g06460	TCGCAAAGGAAGGGATG	CCTCTTGGGGAAAACGA
LOC_Os08g06560	GAACATCCCGAAGAAGTAT	AATCACCAGCATTAGCCT
LOC_Os08g06610	GTTTCGTGTTTATGCCC	AGCCAGCTCCTTCTTGT
LOC_Os08g06800	AGGAAGAAGGATGGGTCG	TGATCGGCATTGGGAAT
LOC_Os08g06840	TCGAACATGGAGAAGATGG	GGAGCTGAGCAGGAGAT
LOC_Os10g36650 (OsActin)	TTATGGTTGGGATGGGACA	AGCACGGCTTGAATAGCG

## Sheet: Table S2
Table S2 Correlation (Pearson) coeffcients among the traits of Collection 2 over two years
	SSE2016	DSE2016	TSE2016	SSE2017	DSE2017	TSE2017
SSE2016	1
DSE2016	0.835**	1
TSE2016	0.975**	0.937**	1
SSE2017	0.553**	0.504*	0.556**	1
DSE2017	0.581**	0.669**	0.669**	0.803**	1
TSE2017	0.589**	0.586**	0.586**	0.978**	0.910**	1
SSE: single stigma exsertion rate; DSE: dual stigma exsertion rate; TSE: total stigma exsertion rate; ** and *, the correlation is significant at the 0.01 and 0.05 level (2-tailed), respectively.

## Sheet: Table S3
Table S3 The expression level of the gene (calculated as FPKM) in the target QTL region in chromosome 8 between Zhenshan 97B and IRAT109
Gene_ID	Chromosome	Start	End	Zhenshan 97B			IRAT109			P vaule
				Replicate 1	Replicate 2	Replicate 3	Replicate 1	Replicate 2	Replicate 3
LOC_Os08g05460	Chr8	2904616	2907295	0	0	0.0316975	0	0	0	0.373901
LOC_Os08g05470	Chr8	2909609	2912538	1.36018	1.15335	1.3736	0.49865	0.605234	0.551942	0.000663557
LOC_Os08g05480	Chr8	2918636	2921281	9.61917	24.4658	23.8062	4.67718	11.31	7.99359	0.0957434
LOC_Os08g05490	Chr8	2924193	2928513	11.0491	14.5055	14.5325	11.1655	8.68754	9.92652	0.0649135
LOC_Os08g05500	Chr8	2931238	2932966	0	0	0	0	0	0	-
LOC_Os08g05510	Chr8	2934786	2940197	14.2759	16.6173	17.1234	14.2112	7.52929	10.8702	0.072487
LOC_Os08g05520	Chr8	2948522	2951372	0	0	0	0	0	0	-
LOC_Os08g05530	Chr8	2965358	2968015	16.7028	18.854	16.5682	10.4666	3.63216	7.04938	0.00804479
LOC_Os08g05540	Chr8	2968200	2969072	5.00058	7.60577	6.92696	4.93042	4.51927	4.72485	0.0863692
LOC_Os08g05550	Chr8	2969306	2971940	2.47696	2.36901	2.2093	2.33509	3.65313	2.99411	0.173456
LOC_Os08g05560	Chr8	2972597	2976414	1.05973	0.975232	0.896028	0.905515	0.72012	0.812817	0.0829972
LOC_Os08g05570	Chr8	2977391	2982700	15.5512	14.5255	14.4138	9.85548	8.17347	9.01448	0.000657329
LOC_Os08g05580	Chr8	2983741	2986762	0	0	0	0	0	0	-
LOC_Os08g05590	Chr8	2989266	2991016	0	0	0	0	0	0	-
LOC_Os08g05600	Chr8	2997031	2998457	0	0	0	0	0	0	-
LOC_Os08g05610	Chr8	3000430	3001833	0.40596	0.19507	0.10032	0.114523	0	0.0572615	0.140385
LOC_Os08g05620	Chr8	3007241	3009195	23.0691	16.0857	18.3637	24.0237	18.2905	21.1571	0.494006
LOC_Os08g05630	Chr8	3009600	3012527	5.45029	5.25832	6.56177	4.41249	3.89451	5.43642	0.12553
LOC_Os08g05640	Chr8	3013718	3016330	4.61613	5.05572	5.08128	3.3395	2.31807	2.82878	0.00323323
LOC_Os08g05650	Chr8	3017356	3022047	14.4736	15.1539	14.4789	13.5618	12.8068	13.1843	0.00842731
LOC_Os08g05660	Chr8	3022572	3026785	5.67756	6.62084	6.59247	5.54234	4.87288	5.78632	0.0957297
LOC_Os08g05670	Chr8	3031282	3038465	5.91567	5.66779	5.46569	4.36492	3.99374	4.17933	0.000872937
LOC_Os08g05680	Chr8	3046509	3046938	0	0	0	0	0	0	-
LOC_Os08g05690	Chr8	3050168	3056073	0.215744	0.140213	0.234628	0.00892708	0.00807432	0.0085007	0.00284093
LOC_Os08g05700	Chr8	3058544	3059388	0	1.39197	0	0	0	0	0.373901
LOC_Os08g05710	Chr8	3061866	3067858	0.102042	0.12733	0.13225	0.0602709	0.0714556	0.0658632	0.00524683
LOC_Os08g05720	Chr8	3069784	3070533	0	0	0	0	0	0	-
LOC_Os08g05750	Chr8	3079277	3084580	4.73426	3.43969	4.23668	3.91736	5.14779	4.53257	0.487493
LOC_Os08g05770	Chr8	3088712	3089751	0	0	0	0	0	0	-
LOC_Os08g05780	Chr8	3093748	3094879	0.25255	0.311178	0.421639	0	0.308611	0.154306	0.162787
LOC_Os08g05790	Chr8	3101979	3105447	10.6972	8.39796	10.4661	6.29774	5.1891	5.74342	0.00673894
LOC_Os08g05800	Chr8	3108896	3112836	0	0	0	0	0	0	-
LOC_Os08g05810	Chr8	3113972	3117296	1.54238	0.849288	0.970715	0.986162	0.978124	0.982143	0.551828
LOC_Os08g05820	Chr8	3120325	3125522	0.0376797	0.0702851	0.0930875	0.0772666	0.0229882	0.0501274	0.493703
LOC_Os08g05830	Chr8	3128285	3132240	10.9714	9.82289	13.3443	8.92109	7.88773	8.40441	0.0509754
LOC_Os08g05840	Chr8	3136744	3142891	22.6957	21.1344	20.7638	18.2789	14.9812	16.6301	0.0119473
LOC_Os08g05860	Chr8	3151378	3151808	0	0	0	0	0	0	-
LOC_Os08g05870	Chr8	3160638	3165219	1.01242	0.724458	0.697791	0.905135	1.13501	1.02007	0.158925
LOC_Os08g05880	Chr8	3166739	3170553	17.6552	19.7178	15.418	15.1576	9.94257	12.5632	0.0610647
LOC_Os08g05890	Chr8	3171542	3175438	14.5422	24.5875	19.6357	10.4255	7.44239	15.3958	0.0839453
LOC_Os08g05900	Chr8	3175634	3176002	0	0	0	0	0	0	-
LOC_Os08g05910	Chr8	3182309	3190451	15.0865	12.481	13.6465	18.2441	24.7231	11.2834	0.333355
LOC_Os08g05920	Chr8	3192389	3196620	0	0	0	0	0	0	-
LOC_Os08g05930	Chr8	3199423	3205071	0	0	0.0181004	0	0.0260872	0.0130436	0.507783
LOC_Os08g05940	Chr8	3224226	3228225	31.2167	25.0697	27.227	33.0435	41.4048	28.9384	0.180289
LOC_Os08g05950	Chr8	3239628	3240183	0	0	0	0	0	0	-
LOC_Os08g05960	Chr8	3242788	3243439	0.293766	0.973097	0.482089	0	0	0.08232	0.0530579
LOC_Os08g05970	Chr8	3244621	3244851	0	1.53471	0	0	0	0	0.373901
LOC_Os08g05980	Chr8	3248316	3248549	2.30553	6.85357	1.34349	0	0	0	0.108416
LOC_Os08g05990	Chr8	3254177	3256922	0.11088	0	0.133754	0	0	0	0.119582
LOC_Os08g06000	Chr8	3270692	3271395	0	0	0	0	0	0	-
LOC_Os08g06010	Chr8	3281097	3284500	8.40826	9.09923	11.4029	5.98263	4.9387	5.46067	0.0119041
LOC_Os08g06020	Chr8	3285006	3289874	12.4715	15.4792	13.5912	13.5751	11.1592	12.3672	0.257189
LOC_Os08g06040	Chr8	3293123	3295909	64.3968	84.014	68.274	49.0997	26.3552	59.0284	0.0737309
LOC_Os08g06050	Chr8	3301039	3304257	0.756637	0.689451	0.678069	1.51509	0.947253	1.93844	0.0579871
LOC_Os08g06060	Chr8	3307520	3310590	3.0984	2.83889	2.37331	2.29461	1.24877	1.77169	0.0537488
LOC_Os08g06070	Chr8	3312932	3318036	9.29201	8.39466	9.35945	8.79961	10.069	9.43431	0.432579
LOC_Os08g06090	Chr8	3326351	3327611	5.46733	5.14107	6.17831	7.50591	8.03153	7.76872	0.00313467
LOC_Os08g06100	Chr8	3337751	3340959	167.734	519.893	250.51	68.2768	29.6129	48.9448	0.0691291
LOC_Os08g06110	Chr8	3365730	3373434	18.0379	8.4713	3.95787	16.1344	3.82668	9.98054	0.975963
LOC_Os08g06120	Chr8	3377469	3378332	0	0.130911	0.132323	0	0.131259	0.0656295	0.722243
LOC_Os08g06130	Chr8	3382471	3387009	4.35532	4.33991	4.51467	3.65685	3.94226	3.79955	0.00373171
LOC_Os08g06140	Chr8	3389017	3393450	21.4049	31.398	24.0332	24.2978	21.7536	23.0257	0.448281
LOC_Os08g06150	Chr8	3398128	3399261	0.420897	0	0	0	0	0	0.373901
LOC_Os08g06160	Chr8	3400845	3401660	0	0	0	0	0	0	-
LOC_Os08g06170	Chr8	3408276	3409968	14.6572	33.3483	15.4978	22.8129	11.3096	17.0613	0.585915
LOC_Os08g06180	Chr8	3412330	3413394	0	0	0	0	0	0	-
LOC_Os08g06190	Chr8	3415483	3417171	0	0	0	0	0	0	-
LOC_Os08g06200	Chr8	3420569	3424752	13.203	15.1919	10.4863	8.4612	7.77064	10.8375	0.0754803
LOC_Os08g06210	Chr8	3425736	3428074	1.81528	1.11675	1.38312	8.90306	6.88499	7.89403	0.000471852
LOC_Os08g06220	Chr8	3430905	3432342	0.503607	0.230165	0.453574	0.204668	0.141848	0.173258	0.0608304
LOC_Os08g06230	Chr8	3431841	3438225	26.8032	28.8565	41.7477	18.1447	15.5876	27.9385	0.118228
LOC_Os08g06240	Chr8	3438448	3442003	6.98001	7.74162	8.06474	8.43109	8.07678	8.25393	0.122748
LOC_Os08g06250	Chr8	3443460	3447044	45.9174	59.0695	49.5008	44.1752	28.805	36.4901	0.0644627
LOC_Os08g06260	Chr8	3447783	3448019	0	0	0.955865	1.08531	0	0.542655	0.642455
LOC_Os08g06270	Chr8	3450333	3450563	0	0	0	0	0	0	-
LOC_Os08g06280	Chr8	3460710	3464756	230.055	211.934	151.792	155.426	60.2803	107.853	0.067848
LOC_Os08g06290	Chr8	3464703	3466302	9.38957	7.54287	5.42247	5.75056	0	2.87528	0.0858597
LOC_Os08g06300	Chr8	3473887	3475739	0	0.224118	0	0.248479	0.663667	0.456073	0.0540767
LOC_Os08g06310	Chr8	3478060	3484009	0.0116302	0	0	0.0079543	0.00720822	0.00758126	0.394058
LOC_Os08g06320	Chr8	3493321	3494794	0.142076	0.0860663	0.26164	0	0	0.09837	0.100342
LOC_Os08g06330	Chr8	3508751	3512007	7.22765	7.72986	8.07914	8.33507	6.83157	7.58332	0.85758
LOC_Os08g06344	Chr8	3513828	3518776	31.5166	20.5494	21.6524	26.7972	31.7994	29.2983	0.278708
LOC_Os08g06360	Chr8	3521462	3524102	24.9806	28.1157	26.1322	20.5568	12.4811	23.4857	0.0910327
LOC_Os08g06370	Chr8	3530967	3535437	0.14494	0.179563	0.142272	0.35859	0.107135	0.232863	0.352877
LOC_Os08g06380	Chr8	3544163	3550661	0.610257	1.02735	0.813684	1.03385	1.23233	1.13309	0.0768544
LOC_Os08g06390	Chr8	3575889	3576347	0	0	0	0	0	0	-
LOC_Os08g06400	Chr8	3589184	3590224	0	0	0	0	0	0	-
LOC_Os08g06410	Chr8	3591160	3593899	0	0	0	0	0	0	-
LOC_Os08g06415	Chr8	3594201	3595314	0	0	0	6.4621	5.46495	5.96353	3.20703e-05
LOC_Os08g06420	Chr8	3596347	3601698	4.61356	5.22134	5.01865	3.57089	4.5943	4.08259	0.0656513
LOC_Os08g06430	Chr8	3613350	3615878	29.9313	39.0146	32.8247	28.7206	20.2395	24.48	0.059919
LOC_Os08g06440	Chr8	3616624	3618819	0	0.072955	0	0	0	0	0.373901
LOC_Os08g06450	Chr8	3619442	3621580	0	0	0	0	0	0	-
LOC_Os08g06460	Chr8	3622704	3624999	3.29482	3.95403	3.69438	2.44976	2.11489	2.28233	0.00313413
LOC_Os08g06470	Chr8	3630958	3635521	10.4706	15.7453	11.5521	9.83413	7.38836	8.61125	0.0862476
LOC_Os08g06474	Chr8	3636267	3638026	0.332825	0.574991	0.859561	0.182683	0.399851	0.291267	0.14466
LOC_Os08g06478	Chr8	3657275	3661506	0.00798005	0.0186865	0.00912031	0	0	0.05947	0.714691
LOC_Os08g06480	Chr8	3667092	3675813	36.2547	32.4869	38.3272	28.631	43.6426	36.1368	0.92814
LOC_Os08g06490	Chr8	3677031	3680201	1.4127	0.849509	1.50243	1.74992	2.16216	1.63738	0.0833887
LOC_Os08g06500	Chr8	3680925	3688728	0.84587	0.781245	1.24584	0.9593	0.496359	0.72783	0.309052
LOC_Os08g06510	Chr8	3686054	3688009	5.89683	6.19357	6.98766	6.27178	4.89555	5.58366	0.20554
LOC_Os08g06520	Chr8	3690676	3693367	15.1676	17.4463	17.4744	14.6625	8.89422	11.7784	0.0549946
LOC_Os08g06530	Chr8	3694282	3696648	372.202	348.672	379.85	372.508	250.098	311.303	0.20293
LOC_Os08g06540	Chr8	3697393	3698244	0.264777	0.105713	0.105739	0.240893	0.219948	0.230421	0.250335
LOC_Os08g06550	Chr8	3698312	3700553	211.261	165.327	175.516	233.839	140.428	187.133	0.923588
LOC_Os08g06560	Chr8	3702643	3704257	1.14835	1.36162	0.89362	0	0	0	0.00110585
LOC_Os08g06570	Chr8	3708049	3714189	0.0106947	0	0	0	0	0	0.373901
LOC_Os08g06580	Chr8	3714902	3717979	0	0	0	0	0.0746497	0.0373248	0.158302
LOC_Os08g06590	Chr8	3720258	3721335	0	0	0	0	0	0	-
LOC_Os08g06600	Chr8	3722365	3726246	0	0	0.0193706	0.0423942	0	0.0211971	0.346783
LOC_Os08g06610	Chr8	3726902	3727461	14.5915	11.2974	11.3902	6.9207	1.32648	4.12359	0.0129487
LOC_Os08g06620	Chr8	3728097	3728844	0.671747	1.23604	1.48103	0.479041	0.620308	0.549674	0.0754905
LOC_Os08g06630	Chr8	3732441	3736521	147.95	110.794	129.811	117.256	106.091	111.673	0.18634
LOC_Os08g06640	Chr8	3740161	3745426	20.438	27.4946	25.6154	17.9645	16.2281	20.4859	0.0618369
LOC_Os08g06659	Chr8	3748224	3749874	0.0822471	0.104644	0	0.0381083	0	0.0190541	0.268259
LOC_Os08g06680	Chr8	3750657	3750959	0	0	0	0	0	0	-
LOC_Os08g06690	Chr8	3752766	3754795	0	0	0	0	0	0	-
LOC_Os08g06700	Chr8	3757315	3760828	0	0	0	0.107026	0.031795	0.02345	0.111549
LOC_Os08g06710	Chr8	3763274	3764796	0	0	0	0	0	0	-
LOC_Os08g06720	Chr8	3767447	3769548	0	0	0	0	0	0	-
LOC_Os08g06730	Chr8	3770473	3772681	0	0	0	0	0	0	-
LOC_Os08g06740	Chr8	3773830	3775723	0.234043	0	0.193684	0	0	0	0.119646
LOC_Os08g06760	Chr8	3778816	3780099	0	0	0	0	0	0	-
LOC_Os08g06770	Chr8	3781113	3783486	0	0	0	0	0	0	-
LOC_Os08g06780	Chr8	3785863	3787112	0	0	0	0	0	0	-
LOC_Os08g06790	Chr8	3788938	3790892	0	0	0	0	0	0	-
LOC_Os08g06800	Chr8	3792098	3795538	0	0	0.00759919	4.32238	3.83866	4.08052	8.18991e-06
LOC_Os08g06810	Chr8	3800784	3803051	0.0430656	0	0.053578	0	0	0	0.120801
LOC_Os08g06820	Chr8	3805946	3813060	0.0397723	0.0490423	0.00966773	0.0108714	0	0.0054357	0.0897755
LOC_Os08g06830	Chr8	3816025	3817444	0	0.128626	0	0.0732461	0.063975	0.0686105	0.581405
LOC_Os08g06840	Chr8	3819022	3820090	0	0	0	0.244852	0.21743	0.231141	8.1901e-06
LOC_Os08g06850	Chr8	3823761	3827566	0	0	0.00928559	0	0.00957086	0.00478543	0.704582
LOC_Os08g06860	Chr8	3828754	3830317	0	0	0	0	0	0	-
LOC_Os08g06870	Chr8	3838011	3838852	0	0	0	0	0	0	-

## Sheet: Table S4
Table S4 Haplotype data of candidate genes among Zhenshan 97B, IRAT109, and extremely phenotypic (SSE, DSE, and TSE) accessions in Collection 2
Candidate gene	Zhenshan 97B			IRAT109			QINGSIAI 16B			JIANGNONGZAO 1			QINGSIAI 16B			GONGJU 73			JIABALA			GUICHAO 2
	SSE/%	DSE/%	TSE/%	SSE/%	DSE/%	TSE/%	SSE/%	DSE/%	TSE/%	SSE/%	DSE/%	TSE/%	SSE/%	DSE/%	TSE/%	SSE/%	DSE/%	TSE/%	SSE/%	DSE/%	TSE/%	SSE/%	DSE/%	TSE/%
	26	4.1	30.1	15.3	0.5	15.8	49.4	25	74.4	51.3	23.4	74.7	43.8	33	76.8	1.9	0.4	2.3	1.9	0.1	2	1.6	0.1	1.7
LOC_Os08g05530	Hap1			Hap1			Hap1			Hap1			Hap1			Hap2			Hap2			Hap1
LOC_Os08g05670	Hap1			Hap3			Hap1			Hap1			Hap1			Hap2			Hap2			Hap3
LOC_Os08g05690	Hap2			Hap1			Hap2			Hap2			Hap2			Hap1			Hap1			Hap1
LOC_Os08g05710	Hap1			Hap3			Hap1			Hap1			Hap1			Hap2			Hap2			Hap3
LOC_Os08g05790	Hap1			Hap2			Hap1			Hap1			Hap1			Hap2			Hap2			Hap5
LOC_Os08g05840	Hap1			Hap3			Hap1			Hap1			Hap1			Hap2			Hap2			Hap4
LOC_Os08g06010	Hap1			Hap4			Hap1			Hap1			Hap1			Hap2			Hap2			Hap2
LOC_Os08g06090	Hap1			Hap2			Hap1			Hap1			Hap1			Hap2			Hap2			Hap2
LOC_Os08g06130	Hap1			Hap2			Hap1			Hap1			Hap1			Hap2			Hap2			Hap2
LOC_Os08g06210	Hap2			Hap3			Hap2			Hap2			Hap2			Hap1			Hap1			Hap1
LOC_Os08g06460	Hap2			Hap1			Hap1			Hap2			Hap1			Hap2			Hap2			Hap2
LOC_Os08g06610	Hap1			Hap2			Hap2			Hap1			Hap2			Hap1			Hap1			Hap1
LOC_Os08g06800	Hap1			Hap1			Hap1			Hap1			Hap1			Hap1			Hap1			Hap1
SSE: single stigma exsertion rate; DSE: dual stigma exsertion rate; TSE: total stigma exsertion rate
